# Supplementary material for: Triptolide clears Staphylococcus aureus infection by targeting XIAP to induce host apoptosis while maintaining gut microbiota homeostasis
Source: Front Pharmacol. 2026 May 26;17:1834558. doi: 10.3389/fphar.2026.1834558 (PMC13246675; doi:10.3389/fphar.2026.1834558)
Supplement: Supplementary file 1 [file Table1.xls]

## Sheet: Supplementary Table S1
Supplementary Table S1. Information of 41 TCM monomers
Cat	Name	Formulation	Target	Pathway	Information	M.w.
S1204	Melatonin	in 10 mM DMSO	Apoptosis related, ATF/CREB & c-Fos/c-Jun, Autophagy, COX, Mitophagy, MT Receptor	GPCR & G Protein	Melatonin (NSC 113928, NSC 56423, N-Acetyl-5-methoxytryptamine, MT) is a MT receptor agonist, used as a dietary supplement. Melatonin is a selective ATF-6 inhibitor and downregulates COX-2. Melatonin enhances mitophagy and regulates the homeostasis of apoptosis and autophagy.	232.28
S1208	Doxorubicin HCl	in 10 mM DMSO	ADC Cytotoxin, AMPK, Antibiotics, Antineoplastic and Immunosuppressive Antibiotics, Apoptosis related, HIV, Mitophagy, Topoisomerase	DNA Damage/DNA Repair	Doxorubicin (Adriamycin, NSC 123127, DOX, Hydroxydaunorubicin) HCl is an antibiotic agent that inhibits DNA topoisomerase II and induces DNA damage, mitophagy and apoptosis in tumor cells. Doxorubicin reduces basal phosphorylation of AMPK. Doxorubicin is used in the concomitant treatment of HIV-infected patients but is found to be at high risk of HBV reactivation.	579.98
S1225	Etoposide	in 10 mM DMSO	Antineoplastic and Immunosuppressive Antibiotics, Apoptosis related, Autophagy, Mitophagy, Topoisomerase	DNA Damage/DNA Repair	Etoposide (VP-16213,Vepesid,VP-16) is a semisynthetic derivative of podophyllotoxin, which inhibits DNA synthesis via topoisomerase II inhibition activity. Etoposide induces autophagy, mitophagy and apoptosis.	588.56
S1231	Topotecan	in 10 mM DMSO	Apoptosis related, Autophagy, Topoisomerase	DNA Damage/DNA Repair	Topotecan HCl (Nogitecan HCl, SKFS 104864A, Hycamtin, NSC 609699) is a topoisomerase I inhibitor for MCF-7 Luc cells and DU-145 Luc cells with IC50 of 13 nM and 2 nM in cell-free assays, respectively. Topotecan HCl induces autophagy and apoptosis.	457.91
S1241	Vincristine sulfate	in 10 mM DMSO	Antineoplastic and Immunosuppressive Antibiotics, Apoptosis related, Autophagy, Microtubule associated	Cytoskeletal Signaling	Vincristine sulfate (NSC-67574, Leurocristine, Oncovin, 22-Oxovincaleukoblastine) is an inhibitor of polymerization of microtubules by binding to tubulin with IC50 of 32 μM in a cell-free assay. Vincristine sulfate induces apoptosis.	923.04
S1396	Resveratrol	in 10 mM DMSO	AMPK, Apoptosis related, Autophagy, COX, ERK, IκB/IKK, JNK, Lipoxygenase, Mitophagy, Sirtuin, Src, STAT	Autophagy	Resveratrol (SRT501, trans-Resveratrol) has a wide spectrum of targets including cyclooxygenases (i.e. COX, IC50=1.1 μM), lipooxygenases (LOX, IC50=2.7 μM), kinases, sirtuins and other proteins. It has anti-cancer, anti-inflammatory, blood-sugar-lowering and other beneficial cardiovascular effects. Resveratrol induces mitophagy/autophagy and autophagy-dependent apoptosis.	228.24
S1653	Tretinoin	in 10 mM DMSO	Retinoid Receptor	Metabolism	Tretinoin (Retinoic acid, All-trans Retinoic Acid, ATRA, Vitamin A acid, Vesanoid, Airol, Renova, Atralin, Retin-A, Avita, Stieva-A,NSC 122758), which is a ligand for both the retinoic acid receptor (RAR) and the retinoid X receptor (RXR), can induce granulocytic differentiation and apoptosis in acute promyelocytic leukemia (APL) cells.	300.4
S1848	Curcumin	in 10 mM DMSO	Apoptosis related, Autophagy, Epigenetic Reader Domain, Ferroptosis, HCV, HDAC, Histone Acetyltransferase, HIV, Influenza Virus, NF-κB, Nrf2	Epigenetics	Curcumin (Diferuloylmethane, Natural Yellow 3, Turmeric yellow) is the principal curcuminoid of the popular Indian spice turmeric, which is a member of the ginger family (Zingiberaceae). It is an inhibitor of p300 histone acetylatransferase（IC50~25 μM）and Histone deacetylase (HDAC); activates Nrf2 pathway and supresses the activation of NF-κB. Curcumin induces mitophagy, autophagy, apoptosis, and…	368.38
S2271	Berberine chloride	in 10 mM DMSO	Anti-infection, Apoptosis related, Autophagy, Bcl-2, Caspase, IAP, JNK, p38 MAPK, P450 (e.g. CYP17), PARP, ROS, Topoisomerase	Microbiology	Berberine chloride (NSC 646666, Natural Yellow 18) is a quaternary ammonium salt from the group of isoquinoline alkaloids. Berberine activates caspase 3 and caspase 8, cleavage of poly ADP-ribose polymerase (PARP) and the release of cytochrome c. Berberine chloride decreases the expression of c-IAP1, Bcl-2 and Bcl-XL. Berberine chloride induces apoptosis with sustained phosphorylation of JNK and …	371.81
S2290	Dihydroartemisinin	in 10 mM DMSO	Apoptosis related, Autophagy, NF-κB	NF-κB	Dihydroartemisinin (DHA, Dihydroqinghaosu, β-Dihydroartemisinin, Artenimol) is a semi-synthetic derivative of artemisinin and isolated from the traditional Chinese herb Artemisia annua. Dihydroartemisinin induces autophagy and apoptosis by suppressing NF-κB activation.	284.35
S2310	Honokiol	in 10 mM DMSO	Akt, Antineoplastic and Immunosuppressive Antibiotics, Apoptosis related, Autophagy, HCV, MEK	PI3K/Akt/mTOR	Honokiol (NSC 293100) is the active principle of magnolia extract that inhibits Akt-phosphorylation and promotes ERK1/2 phosphorylation. Honokiol causes G0/G1 phase arrest, induces apoptosis, and autophagy via the ROS/ERK1/2 signaling pathway. Honokiol inhibits hepatitis C virus (HCV) infection. Phase 3.	266.33
S2348	Rotenone	in 10 mM DMSO	Apoptosis related, Mitochondrial Metabolism, Mitophagy, NADPH-oxidase, ROS	Immunology & Inflammation	Rotenone (Barbasco, Dactinol, Paraderil, Rotenon, Rotocide) is a botanical insecticide that is an inhibitor of mitochondrial electron transport. Rotenone inhibits NADH/DB oxidoreductase and NADH oxidase with IC50 of 28.8 nM and 5.1 nM, respectively. Rotenone induces apoptosis through enhancing mitochondrial reactive oxygen species production.	394.42
S2391	Quercetin	in 10 mM DMSO	Apoptosis related, Autophagy, Mitophagy, PI3K, PKC, Sirtuin, Src	Epigenetics	Quercetin (NSC 9221, Sophoretin, C.I. 75720), a natural flavonoid present in vegetables, fruit and wine, is a stimulator of recombinant SIRT1 and also a PI3K inhibitor with IC50 of 2.4-5.4 μM. Quercetin induces mitophagy, apoptosis and protective autophagy. Phase 4.	302.24
S3604	Triptolide	in 10 mM DMSO	ADC Cytotoxin, Apoptosis related, HSP (HSP90), MDM2/MDMX, NF-κB	NF-κB	Triptolide (PG490, NSC 163062) is a diterpene triepoxide, immunosuppresive agent extracted from the Chinese herb Tripterygium wilfordii. It functions as a NF-κB inhibitor with dual actions by disruption of p65/CBP interaction and by reduction of p65 protein. Triptolide (PG490) abrogates the transactivation function of heat shock transcription factor 1 (HSF1). Triptolide inhibits MDM2 and induces …	360.4
S3609	Berbamine dihydrochloride	in 10 mM DMSO	Bcr-Abl, CaMK, NF-κB	Angiogenesis	Berbamine (BA, BBM) dihydrochloride, a traditional Chinese medicines extracted from Berberis amurensis (xiaoboan), is a novel inhibitor of bcr/abl fusion gene with potent anti-leukemia activity and also an inhibitor of NF-κB. Berbamine (BA, BBM) dihydrochloride induces apoptosis in human myeloma cells and inhibits the growth of cancer cells by targeting Ca²⁺/calmodulin-dependent protein kinase II…	681.65
S3865	Taurochenodeoxycholic acid	in 10 mM DMSO	Caspase, TNF-alpha	Apoptosis	Taurochenodeoxycholic acid (Taurochenodeoxycholate, TCDCA, Chenodeoxycholyltaurine), a bile acid formed in the liver of most species, is used as a cholagogue and choleretic.	499.7
S3895	Sophoridine	in 10 mM DMSO	Apoptosis related	Apoptosis	Sophoridine (5-Epidihydrosophocarpine, Dihydro-5-episophocarpine), a natural product obtained from medicinal plants, has a variety of pharmacological effects, including anti-cancer and anti-arrhythmia, and affects the immune and central nervous systems.	248.36
S3914	α-Hederin	in 10 mM DMSO	Others	Apoptosis	α-hederin is a water-soluble pentacyclic triterpenoid saponin which has shown hemolytic and apoptotic properties.	750.96
S3967	Flavone	in 10 mM DMSO	Apoptosis related	Apoptosis	Flavone (2-Phenylchromone, 2-Phenyl-4-chromone, 2-Phenyl-4-benzopyron), a class of flavonoids, mainly found in spices and red or purple plant foods with antioxidant, anti-proliferative, anti-tumor, anti-microbial, estrogenic, acetyl cholinesterase, anti-inflammatory activities and are also used in cancer, cardiovascular disease, neurodegenerative disorders etc.	222.24
S3975	Protocatechuic acid	in 10 mM DMSO	Apoptosis related	Apoptosis	Protocatechuic acid (PCA, 3,4-Dihydroxybenzoic acid, Protocatechuate), a dihydroxybenzoic acid, is a type of widely distributed naturally occurring phenolic acid.	154.12
S3984	Nordihydroguaiaretic acid	in 10 mM DMSO	Apoptosis related, Autophagy, Epigenetic Reader Domain, Ferroptosis, HER2, IGF-1R, Lipoxygenase	Metabolism	Nordihydroguaiaretic acid (NDGA) is a phenolic antioxidant found in the leaves and twigs of the evergreen desert shrub, Larrea tridentata (Sesse and Moc. ex DC) Coville (creosote bush). It is a recognized inhibitor of lipoxygenase (LOX) and has antioxidant and free radical scavenging properties. Nordihydroguaiaretic acid (NDGA) is a cytotoxic insulin-like growth factor-I receptor (IGF-1R)/HER2 in…	302.36
S4238	Cepharanthine	in 10 mM DMSO	TNF-alpha	Apoptosis	Cepharanthine (NSC-623442) is a biscoclaurine alkaloid inhibiting tumor necrosis factor (TNF)-α-mediated NFκB stimulation, plasma membrane lipid peroxidation and platelet aggregation and suppressing cytokine production.	606.71
S4269	Vinorelbine ditartrate	in 10 mM DMSO	Apoptosis related, Autophagy, Microtubule Associated	Cytoskeletal Signaling	Vinorelbine Tartrate (KW-2307, Nor-5’-anhydrovinblastine ditartrate) is a semi-synthetic vinca alkaloid, and inhibits mitosis through interaction with tubulin. Vinorelbine Tartrate exhibits anti-tumor activities via inducing the mitotic apoptosis, autophagy and inflammation.	1079.11
S4505	Vinblastine sulfate	in 10 mM DMSO	AChR, Antineoplastic and Immunosuppressive Antibiotics, Apoptosis related, Autophagy, Microtubule Associated	Cytoskeletal Signaling	Vinblastine sulfate (NSC49842, Vincaleukoblastine sulfate salt, 29060-LE, Exal, Velban, Velbe) inhibits microtubule formation and suppresses nAChR activity with IC50 of 8.9 μM in a cell-free assay, used to treat certain kinds of cancer. Vinblastine sulfate induces autophagy and apoptosis.	909.05
S5091	Geranyl acetate	in 10 mM DMSO	Others	Apoptosis	Geranyl acetate (Geraniol acetate, Geranyl ethanoate) is a natural organic compound that is used primarily as a component of perfumes for creams and soaps and as a flavoring ingredient. Geranyl acetate exhibits anti-cancer effects by inducing cell apoptosis.	196.29
S5327	Meisoindigo	in 10 mM DMSO	Others	Apoptosis	Meisoindigo (N-Methylisoindigotin, Methylisoindigotin, Dian III), a derivative of Indigo naturalis, is an active compound of a Chinese anti-leukemia medicine that has been effectively used in the treatment of chronic myelogenous leukemia (CML). In vitro cell line studies have shown that this agent might induce apoptosis and myeloid differentiation of acute myeloid leukemia (AML).	276.29
S5452	Sanguinarine chloride	in 10 mM DMSO	phosphatase, ROS	Immunology & Inflammation	Sanguinarine, a plant alkaloid, is a potent and specific protein phosphatase (PP) 2C inhibitor. Sanguinarine chloride can stimulate apoptosis via activating the production of reactive oxygen species (ROS). Sanguinarine-induced apoptosis is associated with the activation of JNK and NF-κB.	367.78
S5550	Ethyl gallate	in 10 mM DMSO	Bcl-2, Caspase	Apoptosis	Ethyl gallat (Phyllemblin, gallic acid ethyl ester), which could be found naturally in a variety of plant sources, is a food additive with antimicrobial activity. Ethyl gallat activates the death receptor-dependent pathway of apoptosis by enhancing the expression of caspases-8, -9, and -3 and the Bcl-2 interacting domain (Bid).	198.17
S5554	Lanatoside C	in 10 mM DMSO	Akt, Antiviral, Apoptosis related, Autophagy, JAK, mTOR, PI3K, STAT, Wnt/beta-catenin	Immunology & Inflammation	Lanatoside C is a cardiac glycoside with antiviral and anti-tumor activity. Lanatoside C induces G2/M cell cycle arrest and induces autophagy and apoptosis via attenuating MAPK, Wnt, JAK-STAT, and PI3K/AKT/mTOR signaling pathways.	985.12
S6456	Glycyrrhetinic acid	in 10 mM DMSO	Others	Others	Glycyrrhetinic acid is a triterpenoid aglycone component of the natural product glycyrrhizinic acid and possesses remarkable anti-proliferative and apoptosis-inducing activity in various cancer cell lines.	470.68
S7025	Embelin	in 10 mM DMSO	Others	Apoptosis	Embelin (Embelic Acid, NSC 91874), a quinone isolated from the Japanese Ardisia herb, is an inhibitor of X-linked inhibitor of apoptosis (XIAP) with IC50 of 4.1 μM in a cell-free assay.	294.39
S7668	Picropodophyllin	in 10 mM DMSO	Apoptosis related, IGF-1R	Protein Tyrosine Kinase	Picropodophyllin (PPP, AXL1717) is a IGF-1R inhibitor with IC50 of 1 nM. It displays selectivity for IGF-1R and does not coinhibit tyrosine phosphorylation the IR, or of a selected panel of receptors less related to IGF-IR(FGF-R, PDGF-R, OR EGF-R). Picropodophyllin (PPP) induces apoptosis with antineoplastic activity.	414.41
S7867	Oleuropein	in 10 mM DMSO	Anti-infection, Apoptosis related, Aromatase, PPAR	Immunology & Inflammation	Oleuropein is an antioxidant polyphenol isolated from olive leaf. Oleuropein exerts antioxidant, anti-inflammatory and anti-atherogenic effects and suppresses the adipocyte differentiation in vitro. Oleuropein inhibits PPARγ activity. Oleuropein exerts anti-adipogenic effect through direct inhibition of PPARγ transcriptional activity. Oleuropein also inhibits aromatase. Oleuropein induces apoptos…	540.51
S9046	Berbamine	in 10 mM DMSO	Apoptosis related, Bcr-Abl, CaMK, NF-κB	Angiogenesis	Berbamine (BA), a traditional Chinese medicines extracted from Berberis amurensis (xiaoboan), is a novel inhibitor of bcr/abl fusion gene with potent anti-leukemia activity and also an inhibitor of NF-κB. Berbamine (BA) induces apoptosis in human myeloma cells and inhibits the growth of cancer cells by targeting Ca²⁺/calmodulin-dependent protein kinase II (CaMKII).	608.72
S6852	Gossypol	in 10 mM DMSO	Apoptosis related, Bcl-2, Dehydrogenase	Apoptosis	Gossypol (BL 193) is an orally-active polyphenol isolated from cotton seeds and roots. Gossypol is a potent inhibitor of 5α-reductase 1 and 3α-hydroxysteroid dehydrogenase with IC50 of 3.33 μM and 0.52 μM in cell-free assay, respectively. Gossypol also inhibits the binding of BH3 peptide to Bcl protein with IC50 of 0.4 μM and 10 μM for Bcl-XL and Bcl-2, respectively. Gossypol induces apoptosis an…	518.55
S6889	Monomethyl Fumarate	in 10 mM DMSO	Apoptosis related, Autophagy, GPR	GPCR & G Protein	Monomethyl Fumarate (MMF, Monomethylfumarate, Fumaric acid monomethyl ester, Methyl hydrogen fumarate), the active metabolite of the psoriasis drug Fumaderm, is a potent GPR109A agonist. Monomethyl Fumarate prevents major dysfunctions associated with neurodegenerative diseases: oxidative stress, mitochondrial dysfunction, apoptosis and autophagy.	130.1
S5645	Hemin	in 10 mM DMSO	Heme Oxygenase	Apoptosis	Hemin (protohemin) is an iron-containing porphyrin used in the management of porphyria attacks, particularly in acute intermittent porphyria.Hemin is an Heme oxygenase (HO)-1 inducer.This product has poor solubility, animal experiments are available, cell experiments please choose carefully	651.94
S6957	β-Elemene	in 10 mM DMSO	Apoptosis related, Autophagy	Apoptosis	β-Elemene ((-)-β-Elemene, Levo-β-elemene) is a sesquiterpene compound extracted from the herb Curcuma Rhizoma with antitumor activities. β-elemene can inhibit cell proliferation, arrest the cell cycle, and induce cell apoptosis or autophagy.	204.35
E0650	γ-Terpinene	in 10 mM DMSO	Antioxidant	Apoptosis	γ-Terpinene (γ-TPN), a monoterpene, is an orally active antioxidant compound which can scavenge radicals directly.	136.23
S1999	Sodium butyrate	in 10 mM Water	Apoptosis related, Autophagy, HDAC	Epigenetics	Sodium butyrate (NaB, Butanoic acid sodium salt), sodium salt of butyric acid, is a histone deacetylase inhibitor and competitively binds to the zinc sites of class I and II histone deacetylases (HDACs). Sodium butyrate (NaB) inhibits cell cycle progression, promotes differentiation, and induces apoptosis and autophagy in several types of cancer cells.	110.09
S1288	Camptothecin	in 2 mM DMSO	ADC Cytotoxin, Apoptosis related, MicroRNA, Topoisomerase	DNA Damage/DNA Repair	Camptothecin (NSC-100880, CPT, Campathecin, (S)-(+)-Camptothecin) is a specific inhibitor of DNA topoisomerase I (Topo I) with IC50 of 0.68 μM in a cell-free assay. Camptothecin induces apoptosis in cancer cells via microRNA-125b-mediated mitochondrial pathways. Phase 2.	348.35
